# Supplementary material for: Clinical Efficacy of Tonic Traditional Chinese Medicine Injection on Acute Cerebral Infarction: A Bayesian Network Meta-Analysis
Source: Evid Based Complement Alternat Med. 2020 Nov 23;2020:8318792. doi: 10.1155/2020/8318792 (PMC7704142; doi:10.1155/2020/8318792)
Supplement: Supplementary Materials — Supplementary 1. Table S1: Abbreviations. Supplementary 2. Table S2: PRISMA NMA checklist. Supplementary 3. Table S3: strategy for searching PubMed; Table S4: characteristics of included RCTs. [file 8318792.f1.zip]

Archive with 3 entries (3 files):
- 8318792.f1/Supplementary 1 (1).docx
- 8318792.f1/Supplementary 2.docx
- 8318792.f1/Supplementary 3 (1).docx
